# Supplementary material for: Iron Deposition in Brain: Does Aging Matter?
Source: Int J Mol Sci. 2022 Sep 2;23(17):10018. doi: 10.3390/ijms231710018 (PMC9456423; doi:10.3390/ijms231710018)
Supplement: Supplementary file 1 [file ijms-23-10018-s001.zip]

Archive with 1 entries (1 files):
- ijms-1865023-supplementary.pdf
